# Supplementary material for: The Muscle Cells in Pelvic Floor Dysfunctions: Systematic Review
Source: Muscles. 2025 Mar 18;4(1):9. doi: 10.3390/muscles4010009 (PMC12121313; doi:10.3390/muscles4010009)
Supplement: Supplementary file 1 [file muscles-04-00009-s001.zip]

Archive with 1 entries (1 files):
- muscles-3315652-supplementary.pdf
